# Supplementary material for: Deciphering Molecular Mechanisms Involved in the Modulation of Human Aquaporins’ Water Permeability by Zinc Cations: A Molecular Dynamics Approach
Source: Int J Mol Sci. 2024 Feb 14;25(4):2267. doi: 10.3390/ijms25042267 (PMC10888569; doi:10.3390/ijms25042267)
Supplement: Supplementary file 1 [file ijms-25-02267-s001.zip]

Archive with 1 entries (1 files):
- ijms-2850338-supplementary.pdf
